# Supplementary material for: Hypolipidemic and Anti-Inflammatory Effects of Curcuma longa-Derived Bisacurone in High-Fat Diet-Fed Mice
Source: Int J Mol Sci. 2023 May 27;24(11):9366. doi: 10.3390/ijms24119366 (PMC10253162; doi:10.3390/ijms24119366)
Supplement: Supplementary file 1 [file ijms-24-09366-s001.zip]

Archive with 1 entries (1 files):
- ijms-2349171-supplementary.pdf
